# Supplementary material for: A Volume-Tuning Capillary Gripper That Enhances Handling Capabilities and Enables Testing of Micro-Components
Source: Micromachines (Basel). 2022 Aug 16;13(8):1323. doi: 10.3390/mi13081323 (PMC9412535; doi:10.3390/mi13081323)
Supplement: Supplementary file 1 [file micromachines-13-01323-s001.zip]

Archive with 3 entries (3 files):
- File S1. SupplMaterial_Scaling_system.pdf
- Video S1. Elongation of a glass specimen.mp4
- Video S2. Proof of Concept.mp4
